# Supplementary material for: The role of mHealth intervention to improve maternal and child health: A provider-based qualitative study in Southern Ethiopia
Source: PLoS One. 2024 Feb 8;19(2):e0295539. doi: 10.1371/journal.pone.0295539 (PMC10852240; doi:10.1371/journal.pone.0295539)
Supplement: S1 File — (ZIP) [file pone.0295539.s003.zip › supplementars evidences/code co-occurrence analysis.xlsx]

## Sheet: Code Co-occurrence Analysis
	● Acceptability Gr=28	● Acceptability: Fiting_current Gr=9	● Acceptability: Improve_care Gr=2	● Acceptability: support_professionals Gr=10	● Acceptability: Technology_care Gr=13	● Awareness creation Gr=24	● Awareness creation: community_awarness Gr=8	● Awareness creation: family_awareness Gr=4	● Awareness creation: provider_awarness Gr=4	● Awareness creation: women_awarness Gr=19	● Benefits of mHealth Gr=82	● Benefits of mHealth: ALarming Gr=6	● Benefits of mHealth: Effective Gr=6	● Benefits of mHealth: Help_mothers Gr=27	● Benefits of mHealth: Help_professional Gr=30	● Benefits of mHealth: Improve_decision Gr=17	● Benefits of mHealth: Improve_MCH Gr=25	● Challenges of mHealth impleentation Gr=68	● Challenges of mHealth impleentation: Acceptance Gr=17	● Challenges of mHealth impleentation: Awarneess Gr=11	● Challenges of mHealth impleentation: Devices_handling Gr=12	● Challenges of mHealth impleentation: negligence Gr=7	● Challenges of mHealth impleentation: Readiness Gr=15	● Challenges of mHealth impleentation: Security Gr=6	● Challenges of mHealth impleentation: workload Gr=7	● Solutions Gr=21	● Solutions: Family_help Gr=8	● Solutions: Forum_help Gr=7	● Solutions: Professional_support Gr=9
● Acceptability Gr=28	0	9	2	10	13	0	0	0	0	0	0	0	0	0	0	0	0	0	0	0	0	0	0	0	0	0	0	0	0
● Acceptability: Fiting_current Gr=9	9	0	0	0	2	0	0	0	0	0	0	0	0	0	0	0	0	0	0	0	0	0	0	0	0	0	0	0	0
● Acceptability: Improve_care Gr=2	2	0	0	1	0	0	0	0	0	0	0	0	0	0	0	0	0	0	0	0	0	0	0	0	0	0	0	0	0
● Acceptability: support_professionals Gr=10	10	0	1	0	3	0	0	0	0	0	0	0	0	0	0	0	0	0	0	0	0	0	0	0	0	0	0	0	0
● Acceptability: Technology_care Gr=13	13	2	0	3	0	0	0	0	0	0	0	0	0	0	0	0	0	0	0	0	0	0	0	0	0	0	0	0	0
● Awareness creation Gr=24	0	0	0	0	0	0	8	4	4	19	0	0	0	0	0	0	0	0	0	0	0	0	0	0	0	0	0	0	0
● Awareness creation: community_awarness Gr=8	0	0	0	0	0	8	0	2	1	5	0	0	0	0	0	0	0	0	0	0	0	0	0	0	0	0	0	0	0
● Awareness creation: family_awareness Gr=4	0	0	0	0	0	4	2	0	0	2	0	0	0	0	0	0	0	0	0	0	0	0	0	0	0	0	0	0	0
● Awareness creation: provider_awarness Gr=4	0	0	0	0	0	4	1	0	0	2	0	0	0	0	0	0	0	0	0	0	0	0	0	0	0	0	0	0	0
● Awareness creation: women_awarness Gr=19	0	0	0	0	0	19	5	2	2	0	0	0	0	0	0	0	0	0	0	0	0	0	0	0	0	0	0	0	0
● Benefits of mHealth Gr=82	0	0	0	0	0	0	0	0	0	0	0	6	6	27	30	17	25	0	0	0	0	0	0	0	0	0	0	0	0
● Benefits of mHealth: ALarming Gr=6	0	0	0	0	0	0	0	0	0	0	6	0	0	3	1	0	0	0	0	0	0	0	0	0	0	0	0	0	0
● Benefits of mHealth: Effective Gr=6	0	0	0	0	0	0	0	0	0	0	6	0	0	2	1	0	0	0	0	0	0	0	0	0	0	0	0	0	0
● Benefits of mHealth: Help_mothers Gr=27	0	0	0	0	0	0	0	0	0	0	27	3	2	0	11	3	2	0	0	0	0	0	0	0	0	0	0	0	0
● Benefits of mHealth: Help_professional Gr=30	0	0	0	0	0	0	0	0	0	0	30	1	1	11	0	1	4	0	0	0	0	0	0	0	0	0	0	0	0
● Benefits of mHealth: Improve_decision Gr=17	0	0	0	0	0	0	0	0	0	0	17	0	0	3	1	0	4	0	0	0	0	0	0	0	0	0	0	0	0
● Benefits of mHealth: Improve_MCH Gr=25	0	0	0	0	0	0	0	0	0	0	25	0	0	2	4	4	0	0	0	0	0	0	0	0	0	0	0	0	0
● Challenges of mHealth impleentation Gr=68	0	0	0	0	0	0	0	0	0	0	0	0	0	0	0	0	0	0	17	11	12	7	15	6	7	0	0	0	0
● Challenges of mHealth impleentation: Acceptance Gr=17	0	0	0	0	0	0	0	0	0	0	0	0	0	0	0	0	0	17	0	0	1	0	1	0	0	0	0	0	0
● Challenges of mHealth impleentation: Awarneess Gr=11	0	0	0	0	0	0	0	0	0	0	0	0	0	0	0	0	0	11	0	0	0	0	0	0	0	0	0	0	0
● Challenges of mHealth impleentation: Devices_handling Gr=12	0	0	0	0	0	0	0	0	0	0	0	0	0	0	0	0	0	12	1	0	0	0	5	0	0	0	0	0	0
● Challenges of mHealth impleentation: negligence Gr=7	0	0	0	0	0	0	0	0	0	0	0	0	0	0	0	0	0	7	0	0	0	0	0	0	1	0	0	0	0
● Challenges of mHealth impleentation: Readiness Gr=15	0	0	0	0	0	0	0	0	0	0	0	0	0	0	0	0	0	15	1	0	5	0	0	0	0	0	0	0	0
● Challenges of mHealth impleentation: Security Gr=6	0	0	0	0	0	0	0	0	0	0	0	0	0	0	0	0	0	6	0	0	0	0	0	0	0	0	0	0	0
● Challenges of mHealth impleentation: workload Gr=7	0	0	0	0	0	0	0	0	0	0	0	0	0	0	0	0	0	7	0	0	0	1	0	0	0	0	0	0	0
● Solutions Gr=21	0	0	0	0	0	0	0	0	0	0	0	0	0	0	0	0	0	0	0	0	0	0	0	0	0	0	8	7	9
● Solutions: Family_help Gr=8	0	0	0	0	0	0	0	0	0	0	0	0	0	0	0	0	0	0	0	0	0	0	0	0	0	8	0	2	1
● Solutions: Forum_help Gr=7	0	0	0	0	0	0	0	0	0	0	0	0	0	0	0	0	0	0	0	0	0	0	0	0	0	7	2	0	1
● Solutions: Professional_support Gr=9	0	0	0	0	0	0	0	0	0	0	0	0	0	0	0	0	0	0	0	0	0	0	0	0	0	9	1	1	0

## Sheet: Info
Title:	ATLAS.ti - Code Co-Occurrence Report
Project:	Mhealth
User:	Girma Gilano
Date:	3/20/2023 - 4:22:40 PM
Values:	Count
Abbreviations
Gr	Groundedness of a code (number of quotations coded by a code)
